# Supplementary material for: The p-Terphenyl and Kavalactone Secondary Metabolites from the Fungus Hydnellum aurantiacum: Isolation and Evaluation of Their Effects on Platelet Activation
Source: Molecules. 2026 Jun 21;31(12):2175. doi: 10.3390/molecules31122175 (PMC13304895; doi:10.3390/molecules31122175)
Supplement: Supplementary file 1 [file molecules-31-02175-s001.zip]

Archive with 1 entries (1 files):
- molecules-4357432-supplementary.pdf
